# Supplementary material for: Waste-Based Ceramsite for the Efficient Removal of Ciprofloxacin in Aqueous Solutions
Source: Int J Environ Res Public Health. 2023 Mar 13;20(6):5042. doi: 10.3390/ijerph20065042 (PMC10049662; doi:10.3390/ijerph20065042)
Supplement: Supplementary file 1 [file ijerph-20-05042-s001.zip]

Archive with 1 entries (1 files):
- ijerph-2240995-supplementary.pdf
